# Supplementary material for: A distal enhancer maintaining Hoxa1 expression orchestrates retinoic acid-induced early ESCs differentiation
Source: Nucleic Acids Res. 2019 May 31;47(13):6737–52. doi: 10.1093/nar/gkz482 (PMC6649716; doi:10.1093/nar/gkz482)
Supplement: gkz482_Supplemental_Files [file gkz482_supplemental_files.zip]

Archive with 2 entries (2 files):
- NAR-01254-X-2019.R1--Supplementary Figures-20190516.pdf
- NAR-01254-X-2019.R1--Supplementary Tables-2019016.pdf
